# Supplementary material for: Identification of avian flapping motion from non-volant winged dinosaurs based on modal effective mass analysis
Source: PLoS Comput Biol. 2019 May 2;15(5):e1006846. doi: 10.1371/journal.pcbi.1006846 (PMC6497222; doi:10.1371/journal.pcbi.1006846)
Supplement: S1 Speed — (XLSX) [file pcbi.1006846.s013.xlsx]

## Sheet: Speed
Taxon	Specimen	MT Length (mm)	Tibia Length (mm)	Femur Length (mm)	Hip height (mm)	Running speed (m/s)
Caudipteryx	BPM 0001	113	188	145	385.172	8.01469
Notes:
1. Assumes the joint angles used by Hutchinson (2004) in his study of running in extinct theropods: metatarsus elevated 80 deg. above the substrate, ankle angle 140 deg., knee angle 110 deg.
2. Running speed corresponds to a Froude number of 17, representing fast (but not necessarily maximally fast) running
