# Supplementary material for: Identification of avian flapping motion from non-volant winged dinosaurs based on modal effective mass analysis
Source: PLoS Comput Biol. 2019 May 2;15(5):e1006846. doi: 10.1371/journal.pcbi.1006846 (PMC6497222; doi:10.1371/journal.pcbi.1006846)
Supplement: S1 Mass — (XLSX) [file pcbi.1006846.s014.xlsx]

## Sheet: Mass
Taxon	Specimen	Femur Length (mm)	Mass (kg)
Caudipteryx	BPM 0001	145	4.74163
Note:
1. Based on equation relating femur length to mass in Christiansen and Farina (2004)
